# Supplementary material for: Sensory Evaluation of Vanillin Obtained by Fungi in the Solid-State Fermentation from Agri-Food Industry By-Products
Source: Molecules. 2025 Oct 16;30(20):4109. doi: 10.3390/molecules30204109 (PMC12566194; doi:10.3390/molecules30204109)
Supplement: Supplementary file 1 [file molecules-30-04109-s001.zip]

Archive with 1 entries (1 files):
- molecules-3859958-supplementary.pdf
